# Supplementary material for: Comparison of EfficientNet CNN models for multi-label chest X-ray disease diagnosis
Source: PeerJ Comput Sci. 2025 Jul 1;11:e2968. doi: 10.7717/peerj-cs.2968 (PMC12453788; doi:10.7717/peerj-cs.2968)
Supplement: Supplemental Information 2 [file peerj-cs-11-2968-s002.ipynb]

# %% [code]
import os
import numpy as np
import pandas as pd
import zipfile
import tqdm
import matplotlib
import google
import sklearn
import tensorflow as tf

# %% [code]
uploaded = google.colab.files.upload()

# %% [code]
!mkdir -p ~/.kaggle/ && mv kaggle.json ~/.kaggle/ && chmod 600 ~/.kaggle/kaggle.json

# %% [code]
!kaggle datasets list


# %% [code]
!pip install --upgrade --force-reinstall --no-deps kaggle -q


!kaggle datasets download jbeltranleon/nih-chest-xrays-224-gray

errors = []
with zipfile.ZipFile('nih-chest-xrays-224-gray.zip') as zf:
  for member in tqdm.tqdm(zf.infolist(), desc='Extracting '):
    try:
      zf.extract(member)
    except zipfile.error as e:
      error.append(member)
print('Extraction finished with ' + str(len(errors)) + ' errors.')

# %% [code]
import os
try:
    inpath = "/content/" #Kaggle  /content/data.zip
    print(os.listdir(inpath))
except FileNotFoundError:
    inpath = "./" #Local
    print(os.listdir(inpath))

# %% [code]
import pandas as pd
data = pd.read_csv(inpath + 'Data_Entry_2017_v2020.csv')
print(f"shape : {data.shape}")

data.head()

# %% [code]
data = data[data['Patient Age']<100]

print(f" shape : {data.shape}")

# %% [code]
data = data[['Image Index', 'Finding Labels']]

print(f" shape: {data.shape}")

# %% [code]

from glob import glob
all_image_paths = {os.path.basename(x): x for x in 
                   glob(os.path.join('/content/images/', '*.png'))}
print('Imágenes encontradas:', len(all_image_paths))


data['Path'] = data['Image Index'].map(all_image_paths.get)

data.sample(5, random_state=3)

# %% [code]

import numpy as np
from itertools import chain
all_labels = np.unique(list(chain(*data['Finding Labels'].map(lambda x: x.split('|')).tolist())))

all_labels

# %% [code]
all_labels = np.delete(all_labels, np.where(all_labels == 'No Finding'))
print(f'Tipo actual: {type(all_labels)}')

all_labels = [x for x in all_labels]
print(f'Tipo final: {type(all_labels)}')

print(f'Enfermedades: ({len(all_labels)}): {all_labels}')

# %% [code]
"""
"""
for c_label in all_labels:
    if len(c_label)>1: # leave out empty labels
        # Add a column for each desease
        data[c_label] = data['Finding Labels'].map(lambda finding: 1 if c_label in finding else 0)
        
print(f"shape: {data.shape}")
data.head()

# %% [code]
label_counts = data['Finding Labels'].value_counts()
label_counts

# %% [code]
data = data.groupby('Finding Labels').filter(lambda x : len(x)>11)

# %% [code]
label_counts = data['Finding Labels'].value_counts()
print(label_counts.shape)
label_counts

# %% [code]
from sklearn.model_selection import train_test_split

train_and_valid_df, test_df = train_test_split(data,
                                               test_size = 0.20,
                                               random_state = 2018,
                                              )

train_df, valid_df = train_test_split(train_and_valid_df,
                                      test_size=0.20,
                                      random_state=2018,
                                     )

print(f'Entrenamiento {train_df.shape[0]} Validación {valid_df.shape[0]} Prueba: {test_df.shape[0]}')

# %% [code]
from keras_preprocessing.image import ImageDataGenerator
base_generator = ImageDataGenerator(rescale=1./255)

# %% [code]
IMG_SIZE = (224, 224)
def flow_from_dataframe(image_generator, dataframe, batch_size):

    df_gen = image_generator.flow_from_dataframe(dataframe,
                                                 x_col='Path',
                                                 y_col=all_labels,
                                                 target_size=IMG_SIZE,
                                                 classes=all_labels,
                                                 color_mode='rgb',
                                                 class_mode='raw',
                                                 shuffle=False,
                                                 batch_size=batch_size)
    
    return df_gen

# %% [code]
train_gen = flow_from_dataframe(image_generator=base_generator, 
                                dataframe= train_df, 
                                batch_size = 32)

valid_gen = flow_from_dataframe(image_generator=base_generator, 
                                dataframe=valid_df,
                                batch_size = 32)

test_gen = flow_from_dataframe(image_generator=base_generator, 
                               dataframe=test_df,
                               batch_size = 32)

# %% [code]
train_x, train_y = next(train_gen)
print(f"Dimensiones de la imagen: {train_x[1].shape}")
print(f"Vector de enfermedades: {train_y[1]}")

# %% [code]
!pip install -U efficientnet

# %% [code]
import efficientnet.keras as effnet

# %% [code]
from keras.layers import Input
from keras.applications.efficientnet import EfficientNetB0
from keras.applications.efficientnet import EfficientNetB1
from keras.applications.efficientnet import EfficientNetB2
from keras.applications.efficientnet import EfficientNetB3
from keras.applications.efficientnet import EfficientNetB5

from keras.layers.core import Dense
from keras.models import Model

input_shape=(224, 224, 3)
img_input = Input(shape=input_shape)


base_model = EfficientNetB5(include_top=False, input_tensor=img_input, input_shape=input_shape, 
                         pooling="avg", weights='imagenet')

x = base_model.output
predictions = Dense(len(all_labels), activation="sigmoid", name="predictions")(x)
model = Model(inputs=img_input, outputs=predictions)

# %% [code]
from contextlib import redirect_stdout

with open('model_summary.txt', 'w') as f:
    with redirect_stdout(f):
        model.summary()

# %% [code]
from keras.callbacks import ModelCheckpoint
model_train = model
output_weights_name='weights.h5'
checkpoint = ModelCheckpoint(
             output_weights_name,
             save_weights_only=True,
             save_best_only=True,
             verbose=1,
            )

# %% [code]
import keras.backend as kb
from keras.callbacks import Callback
from sklearn.metrics import roc_auc_score
import shutil
import warnings
import json

class MultipleClassAUROC(Callback):
    """
    Monitor mean AUROC and update model
    """
    def __init__(self, generator, class_names, weights_path, stats=None):
        super(Callback, self).__init__()
        self.generator = generator
        self.class_names = class_names
        self.weights_path = weights_path
        self.best_weights_path = os.path.join(
            os.path.split(weights_path)[0],
            f"best_{os.path.split(weights_path)[1]}",
        )
        self.best_auroc_log_path = os.path.join(
            os.path.split(weights_path)[0],
            "best_auroc.log",
        )
        self.stats_output_path = os.path.join(
            os.path.split(weights_path)[0],
            ".training_stats.json"
        )
        # for resuming previous training
        if stats:
            self.stats = stats
        else:
            self.stats = {"best_mean_auroc": 0}

        # aurocs log
        self.aurocs = {}
        for c in self.class_names:
            self.aurocs[c] = []

    def on_epoch_end(self, epoch, logs={}):
        """
        Calcula el promedio de las Curvas ROC y guarda el mejor grupo de pesos
        de acuerdo a esta metrica
        """
        print("\n*********************************")
        self.stats["lr"] = float(kb.eval(self.model.optimizer.lr))
        print(f"Learning Rate actual: {self.stats['lr']}")

        """
        y_hat shape: (#ejemplos, len(etiquetas))
        y: [(#ejemplos, 1), (#ejemplos, 1) ... (#ejemplos, 1)]
        """
        y_hat = self.model.predict_generator(self.generator,steps=self.generator.n/self.generator.batch_size)
        y = self.generator.labels

        print(f"*** epoch#{epoch + 1} Curvas ROC Fase Entrenamiento ***")
        current_auroc = []
        for i in range(len(self.class_names)):
            try:
                score = roc_auc_score(y[:, i], y_hat[:, i])
            except ValueError:
                score = 0
            self.aurocs[self.class_names[i]].append(score)
            current_auroc.append(score)
            print(f"{i+1}. {self.class_names[i]}: {score}")
        print("*********************************")

        mean_auroc = np.mean(current_auroc)
        print(f"Promedio Curvas ROC: {mean_auroc}")
        if mean_auroc > self.stats["best_mean_auroc"]:
            print(f"Actualización del resultado de las Curvas de ROC de: {self.stats['best_mean_auroc']} a {mean_auroc}")

            # 1. copy best model
            shutil.copy(self.weights_path, self.best_weights_path)

            # 2. update log file
            print(f"Actualización del archivo de logs: {self.best_auroc_log_path}")
            with open(self.best_auroc_log_path, "a") as f:
                f.write(f"(epoch#{epoch + 1}) auroc: {mean_auroc}, lr: {self.stats['lr']}\n")

            # 3. write stats output, this is used for resuming the training
            with open(self.stats_output_path, 'w') as f:
                json.dump(self.stats, f)

            print(f"Actualización del grupo de pesos: {self.weights_path} -> {self.best_weights_path}")
            self.stats["best_mean_auroc"] = mean_auroc
            print("*********************************")
        return

# %% [code]
training_stats = {}
auroc = MultipleClassAUROC(
    generator=valid_gen,
    class_names=all_labels,
    weights_path=output_weights_name,
    stats=training_stats
)

# %% [code]
from tensorflow.keras.optimizers import Adam
initial_learning_rate=1e-3
optimizer = Adam(lr=initial_learning_rate)
model_train.compile(optimizer=optimizer, loss="binary_crossentropy")

# %% [code]
from keras.callbacks import TensorBoard, ReduceLROnPlateau
#TODO - VALIDATE THE LOGS OUTPUT
logs_base_dir = '../working/'
patience_reduce_lr=2
min_lr=1e-8
callbacks = [
            checkpoint,
            TensorBoard(log_dir=os.path.join(logs_base_dir, "logs"), batch_size=train_gen.batch_size),
            ReduceLROnPlateau(monitor='val_loss', factor=0.1, patience=patience_reduce_lr,
                              verbose=1, mode="min", min_lr=min_lr),
            auroc,
        ]

# %% [code]
epochs=20
fit_history = model.fit_generator(
    generator=train_gen,
    steps_per_epoch=train_gen.n/train_gen.batch_size,
    epochs=epochs,
    validation_data=valid_gen,
    validation_steps=valid_gen.n/valid_gen.batch_size,
    callbacks=callbacks,
    shuffle=False
)

# %% [code]
import matplotlib.pyplot as plt

plt.figure(1, figsize = (15,8)) 
    
plt.subplot(222)  
plt.plot(fit_history.history['loss'])  
plt.plot(fit_history.history['val_loss'])  
plt.title('model loss')  
plt.ylabel('loss')  
plt.xlabel('epoch')  
plt.legend(['train', 'valid']) 

plt.show()

# %% [code]
model.load_weights('weights.h5')

# %% [code]
pred_y = model.predict_generator(test_gen, steps=test_gen.n/test_gen.batch_size, verbose = True)

# %% [code]
test_gen.reset()
test_x, test_y = next(test_gen)
print(f"Vector de enfermedades: {test_y[1]}")
print(f"Vector de enfermedades producto de la predicción: {pred_y[2]}")

# %% [code]
import matplotlib.pyplot as plt
from sklearn.metrics import roc_curve, auc
test_gen.reset()
test_x, test_y = next(test_gen)
# Space
fig, c_ax = plt.subplots(1,1, figsize = (9, 9))
for (idx, c_label) in enumerate(all_labels):
    #Points to graph
    fpr, tpr, thresholds = roc_curve(test_gen.labels[:,idx].astype(int), pred_y[:,idx])
    c_ax.plot(fpr, tpr, label = '%s (AUC:%0.2f)'  % (c_label, auc(fpr, tpr)))
    
#convention
c_ax.legend()

#Labels
c_ax.set_xlabel('False Positive Rate')
c_ax.set_ylabel('True Positive Rate')

# Save as a png
fig.savefig('barely_trained_net.png')

# %% [code]
from sklearn.metrics import roc_auc_score
# ROC AUC
auc = roc_auc_score(test_gen.labels, pred_y)
print('ROC AUC: %f' % auc)

# %% [code]
sickest_idx = np.argsort(np.sum(test_y, 1)<1)

#Space of images
fig, m_axs = plt.subplots(4, 4, figsize = (16, 16))

# Padding
fig.tight_layout(pad=0.4, w_pad=0.5, h_pad=5.0)
counter = 0

for (idx, c_ax) in zip(sickest_idx, m_axs.flatten()):
    
    # Image show
    c_ax.imshow(test_x[idx, :,:,0], cmap = 'bone')
    
    stat_str = [n_class[:4] for n_class, n_score in zip(all_labels, test_y[idx]) if n_score>0.5]
        
    # Building the labels
    pred_str = [f'{n_class[:4]}:{p_score*100:.2f}%'
                for n_class, n_score, p_score 
                in zip(all_labels,test_y[idx],pred_y[idx]) 
                if (n_score>0.5) or (p_score>0.5)]
    
    c_ax.set_title(f'Index {idx}, Labels: '+', '.join(stat_str)+'\n Pred: '+', '.join(pred_str))
    c_ax.axis('off')
fig.savefig('trained_img_predictions.png')

# %% [code]
test_gen.reset()
test_x, test_y = next(test_gen)
print(f"Vector de enfermedades: {test_y[1]}")
print(f"Vector de enfermedades producto de la predicción: {pred_y[2]}")

# %% [code]
import matplotlib.pyplot as plt
from sklearn.metrics import roc_curve, auc
test_gen.reset()
test_x, test_y = next(test_gen)
# Space
fig, c_ax = plt.subplots(1,1, figsize = (9, 9))
for (idx, c_label) in enumerate(all_labels):
    #Points to graph
    fpr, tpr, thresholds = roc_curve(test_gen.labels[:,idx].astype(int), pred_y[:,idx])
    c_ax.plot(fpr, tpr, label = '%s (AUC:%0.2f)'  % (c_label, auc(fpr, tpr)))
    
#convention
c_ax.legend()

#Labels
c_ax.set_xlabel('False Positive Rate')
c_ax.set_ylabel('True Positive Rate')

# Save as a png
fig.savefig('barely_trained_net.png')

# %% [code]
from sklearn.metrics import roc_auc_score
# ROC AUC
auc = roc_auc_score(test_gen.labels, pred_y)
print('ROC AUC: %f' % auc)

# %% [code]
sickest_idx = np.argsort(np.sum(test_y, 1)<1)

#Space of images
fig, m_axs = plt.subplots(4, 4, figsize = (16, 16))

# Padding
fig.tight_layout(pad=0.4, w_pad=0.5, h_pad=5.0)
counter = 0

for (idx, c_ax) in zip(sickest_idx, m_axs.flatten()):
    
    # Image show
    c_ax.imshow(test_x[idx, :,:,0], cmap = 'bone')
    
    stat_str = [n_class[:4] for n_class, n_score in zip(all_labels, test_y[idx]) if n_score>0.5]
        
    # Building the labels
    pred_str = [f'{n_class[:4]}:{p_score*100:.2f}%'
                for n_class, n_score, p_score 
                in zip(all_labels,test_y[idx],pred_y[idx]) 
                if (n_score>0.5) or (p_score>0.5)]
    
    c_ax.set_title(f'Index {idx}, Labels: '+', '.join(stat_str)+'\n Pred: '+', '.join(pred_str))
    c_ax.axis('off')
fig.savefig('trained_img_predictions.png')
